# Supplementary material for: Vaccinia Virus Infection Inhibits Skin Dendritic Cell Migration to the Draining Lymph Node
Source: J Immunol. 2021 Jan 8;206(4):776–84. doi: 10.4049/jimmunol.2000928 (PMC7851745; doi:10.4049/jimmunol.2000928)
Supplement: Data Supplement [file JI_2000928.zip]

Archive with 2 entries (2 files):
- JI_2000928_Supplemental_Figures_1.pdf
- manifest.xml
